# Supplementary material for: Interaction of Graphene Oxide Nanoparticles with Human Mesenchymal Stem Cells Visualized in the Cell-IQ System
Source: Molecules. 2023 May 17;28(10):4148. doi: 10.3390/molecules28104148 (PMC10222432; doi:10.3390/molecules28104148)
Supplement: Supplementary file 1 [file molecules-28-04148-s001.zip]

Archive with 10 entries (10 files):
- S1.wmv
- S1.xlsx
- S2.wmv
- S3.wmv
- S4.wmv
- S5.wmv
- S6.wmv
- S7.wmv
- S8.wmv
- S9.wmv
