# Supplementary material for: Interaction of Graphene Oxide Nanoparticles with Human Mesenchymal Stem Cells Visualized in the Cell-IQ System
Source: Molecules. 2023 May 17;28(10):4148. doi: 10.3390/molecules28104148 (PMC10222432; doi:10.3390/molecules28104148)
Supplement: Supplementary file 1 [file molecules-28-04148-s001.zip › S1.xlsx]

## Sheet: Sheet1
This table contains the data on cell count in every second image taken by the Cell-IQ system
PL1 & PL2 – plates 1 and 2 (see appendix A)
R1, R2, R3, R4 – areas of visualization within a single well
PL1		control												Sample_1_5µg												Sample_2_5µg												Sample_1_25µg
		PL1_A1				PL1_A2				PL1_A3				PL1_B1				PL1_B2				PL1_B3				PL1_B4				PL1_B5				PL1_B6				PL1_C1				PL1_C2				PL1_C3
№	Time (min)	R1	R2	R3	R4	R1	R2	R3	R4	R1	R2	R3	R4	R1	R2	R3	R4	R1	R2	R3	R4	R1	R2	R3	R4	R1	R2	R3	R4	R1	R2	R3	R4	R1	R2	R3	R4	R1	R2	R3	R4	R1	R2	R3	R4	R1	R2	R3	R4
1	0	5	8	4	6	2	4	10	8	9	2	7	13	12	10	12	4	5	6	9	0	7	5	9	8	9	6	11	4	6	7	5	10	3	21	13	2	4	6	10	0	3	7	10	13	5	5	9	8
3	90	6	8	6	6	2	4	7	8	9	2	7	13	12	10	11	6	6	6	8	0	7	4	8	7	9	6	13	4	5	7	4	10	3	19	14	3	4	6	10	0	3	7	11	12	5	4	9	8
5	60	6	8	4	7	2	4	7	9	9	2	7	12	11	10	10	6	6	6	8	0	7	4	8	8	9	6	13	5	5	6	5	10	3	19	14	3	4	6	10	0	3	7	11	12	5	4	9	8
7	60	6	8	4	7	2	4	6	9	9	1	7	12	11	10	11	6	6	6	8	0	7	5	9	8	8	7	13	5	5	6	5	10	3	19	14	4	5	6	10	0	2	8	12	12	5	4	9	8
9	60	8	8	4	7	2	4	6	9	9	1	6	12	11	10	11	7	6	6	8	0	7	4	9	9	8	8	13	5	6	6	5	10	3	18	13	4	5	6	9	1	2	8	12	12	5	4	9	8
11	60	8	8	4	7	2	4	6	9	9	1	5	11	11	8	11	7	6	6	6	0	7	4	9	10	6	8	13	7	7	5	6	11	3	20	13	4	5	6	9	1	2	8	12	13	5	4	10	9
13	60	7	8	4	6	2	4	5	8	9	1	5	11	11	8	13	7	6	6	6	0	7	4	9	10	6	8	13	7	7	5	6	11	2	21	12	4	5	6	9	1	2	8	12	13	5	5	10	9
15	60	7	8	4	7	3	4	6	9	9	1	5	11	11	8	13	7	6	6	6	0	7	4	9	13	6	8	13	7	7	5	6	11	2	21	12	5	5	7	9	1	2	8	12	13	5	5	10	9
17	60	8	6	4	7	3	4	6	9	9	3	4	11	12	8	13	7	6	7	5	1	7	4	9	15	6	8	12	7	7	6	6	11	2	21	13	5	5	7	10	1	3	7	12	13	5	5	11	9
19	60	8	6	4	7	3	4	6	9	7	4	4	11	12	8	13	7	7	9	6	1	7	4	9	14	5	8	12	7	7	6	6	11	2	21	13	6	5	8	10	1	4	7	12	13	7	5	12	8
21	60	8	6	4	7	3	4	6	9	7	4	4	10	12	8	14	7	7	8	5	1	8	5	9	15	5	8	12	6	6	7	7	10	2	21	12	6	5	8	9	1	4	7	12	13	7	6	12	7
23	60	8	6	4	7	3	4	6	9	7	4	5	10	13	8	15	7	7	8	6	1	8	6	9	14	5	9	12	6	6	8	7	11	2	21	11	6	6	8	9	1	4	7	12	13	7	6	12	7
25	60	8	8	4	7	4	4	6	9	7	5	5	10	13	8	15	7	7	9	5	1	8	6	9	14	5	9	12	7	5	8	8	10	2	21	11	6	6	8	9	1	4	7	12	13	7	7	12	7
27	60	8	8	4	7	4	5	6	9	7	5	5	11	15	7	14	7	7	11	5	3	8	6	10	14	5	8	12	6	5	7	8	10	2	21	11	7	6	9	10	1	4	8	11	13	7	7	12	7
29	60	8	8	4	8	4	4	6	9	7	5	5	11	15	7	14	7	7	11	5	3	8	6	10	14	6	8	12	6	5	8	8	9	2	21	12	7	6	9	10	1	5	8	11	13	7	7	12	7
31	60	8	8	4	9	4	4	6	8	7	5	5	10	17	8	15	7	7	10	6	3	7	6	11	14	7	9	12	6	5	9	6	9	2	20	12	7	6	9	10	1	5	9	11	13	7	7	12	7
33	60	9	8	3	9	4	4	6	8	7	5	5	10	17	8	15	7	7	10	6	3	7	6	11	14	7	9	12	7	6	9	6	10	2	19	12	7	6	9	10	1	5	8	11	12	7	7	12	7
35	60	9	9	3	9	4	4	6	7	7	5	4	10	18	8	15	7	7	10	6	4	7	6	12	13	7	9	12	7	6	9	6	9	2	19	13	7	6	9	10	1	5	8	11	11	7	6	12	7
37	60	9	9	3	9	4	4	6	6	7	5	5	10	18	7	15	7	8	10	6	4	7	6	12	13	7	9	11	7	7	10	6	10	3	20	14	7	7	10	10	1	5	7	11	11	6	7	12	7
39	60	9	10	2	9	3	4	6	6	6	6	5	10	18	7	15	7	8	10	6	4	7	6	12	14	8	9	11	7	7	10	6	11	3	20	15	6	7	10	10	1	5	7	11	10	6	7	11	7
41	60	9	10	3	9	3	3	7	5	8	6	5	10	16	8	15	7	10	10	6	3	9	4	11	15	7	8	11	7	7	10	6	11	4	20	16	7	7	10	11	2	5	7	11	10	6	7	11	7
43	60	9	12	4	9	3	3	7	5	8	6	5	10	16	8	15	7	11	10	6	4	9	4	11	15	7	8	11	7	7	10	6	11	4	19	16	7	7	10	11	2	5	7	11	10	6	7	11	7
45	60	9	13	3	9	3	3	8	5	7	6	5	10	16	8	15	7	11	10	6	4	9	4	11	15	7	8	10	8	7	10	6	10	4	18	17	7	7	11	11	2	5	7	11	10	6	7	11	8
47	60	10	13	4	9	3	3	8	5	7	6	4	10	16	8	15	8	11	11	5	4	10	4	11	15	7	8	10	8	7	10	5	10	4	18	17	7	7	11	10	1	5	7	11	10	6	7	11	8
PL2		control												Sample_3_5µg												Sample_4_5µg												Sample_3_25µg
		PL2_A1				PL2_A2				PL2_A3				PL2_B1				PL2_B2				PL2_B3				PL2_B4				PL2_B5				PL2_B6				PL2_C1				PL2_C2				PL2_C3
№	Time (min)	R1	R2	R3	R4	R1	R2	R3	R4	R1	R2	R3	R4	R1	R2	R3	R4	R1	R2	R3	R4	R1	R2	R3	R4	R1	R2	R3	R4	R1	R2	R3	R4	R1	R2	R3	R4	R1	R2	R3	R4	R1	R2	R3	R4	R1	R2	R3	R4
1	0	8	4	7	9	16	5	8	8	13	5	5	9	6	6	6	13	16	8	6	9	16	12	10	15	12	11	10	8	18	11	3	11	15	13	6	8	10	9	7	13	11	13	10	18	15	14	6	12
3	90	7	5	7	9	16	5	8	9	14	5	5	9	6	6	6	13	16	8	7	9	16	12	10	15	13	11	10	8	19	11	4	10	16	13	6	8	9	9	7	14	11	13	11	18	15	14	6	11
5	60	8	5	8	9	16	6	8	9	14	5	4	8	6	7	6	13	16	8	8	9	16	12	9	15	13	13	9	8	19	11	4	10	16	12	6	7	9	9	7	15	11	12	11	18	15	14	6	11
7	60	8	5	6	9	16	8	7	9	14	5	4	8	6	7	6	11	15	7	8	9	17	12	10	17	13	14	9	10	20	13	4	10	15	13	7	7	9	9	8	15	12	12	12	18	15	13	6	12
9	60	9	5	6	9	15	8	8	9	14	6	4	8	6	7	6	11	15	6	9	9	17	13	10	17	14	14	8	11	20	14	4	10	15	13	7	6	9	9	8	15	12	12	11	18	16	13	6	13
11	60	10	5	6	10	15	8	8	9	14	7	4	10	7	6	6	10	15	6	9	9	19	12	9	18	13	14	8	10	21	15	4	9	13	11	8	6	9	9	8	15	13	12	11	19	15	12	5	14
13	60	10	5	7	10	17	8	8	9	14	7	4	10	7	7	6	10	15	7	9	9	19	12	9	18	13	14	8	11	21	16	4	9	14	11	9	6	9	9	8	16	13	12	11	20	15	12	5	14
15	60	11	4	7	10	17	7	8	9	14	7	4	10	7	7	6	11	15	6	10	10	19	12	9	17	13	14	8	11	21	15	3	9	15	12	9	6	9	8	8	16	13	12	11	20	15	12	6	14
17	60	11	4	7	10	17	7	8	8	14	6	4	10	5	7	5	11	15	5	11	10	19	11	9	17	14	14	8	11	21	15	4	9	15	12	8	7	9	8	7	15	14	12	10	21	15	12	7	14
19	60	11	5	8	9	17	7	7	7	14	6	4	10	5	8	5	11	16	5	12	9	19	11	9	17	15	15	7	10	20	15	4	9	15	12	9	7	10	9	7	15	15	12	11	21	15	14	8	15
21	60	11	5	8	9	17	8	9	8	13	7	4	11	8	8	4	11	16	5	12	9	21	11	8	18	15	15	6	10	21	16	5	10	16	13	9	7	10	10	8	15	15	13	11	21	17	15	8	16
23	60	11	5	8	9	17	8	9	8	13	7	4	11	8	8	4	10	16	5	12	7	21	11	7	19	15	15	6	11	22	16	5	10	17	13	9	7	10	10	8	15	16	13	11	21	17	14	8	17
25	60	11	5	8	9	18	8	9	8	15	6	5	11	8	8	4	10	16	5	12	7	21	10	7	19	16	15	6	11	22	16	5	10	17	14	9	7	10	10	8	15	17	13	11	21	17	14	8	17
27	60	11	5	9	9	19	8	9	8	15	7	5	11	8	8	4	10	16	5	12	8	21	10	7	19	17	15	6	12	23	15	5	9	17	14	9	7	10	10	9	15	17	13	11	22	17	14	8	17
29	60	11	5	9	10	19	7	9	8	14	7	5	12	9	8	4	10	16	5	12	8	21	9	7	20	17	16	6	11	23	15	5	9	17	14	8	8	9	9	9	15	17	12	13	22	17	14	8	18
31	60	12	5	10	10	19	8	9	8	14	7	5	11	11	8	4	11	17	6	11	8	21	9	9	19	17	16	5	10	22	16	4	9	18	14	8	8	9	10	10	15	17	12	14	22	18	14	9	18
33	60	12	5	10	10	19	9	9	8	14	6	5	12	11	8	4	11	17	6	12	8	21	9	9	20	16	16	6	10	21	16	4	9	19	13	8	8	9	10	10	15	18	12	14	22	18	14	9	18
35	60	12	5	10	11	19	8	9	8	14	6	5	12	12	8	4	12	17	6	13	8	21	9	10	20	14	16	7	11	21	15	6	9	20	13	8	8	9	10	10	15	18	12	15	22	19	14	9	18
37	60	12	5	10	12	19	9	9	8	14	6	4	12	12	8	4	12	16	6	13	8	21	10	11	19	13	16	9	11	21	16	7	10	20	13	9	7	8	10	11	15	18	12	15	21	19	14	9	19
39	60	12	5	10	12	20	9	9	8	13	7	4	12	12	8	4	13	16	7	14	8	21	10	11	19	14	15	9	12	21	17	8	10	21	14	9	9	9	10	12	15	18	12	15	21	19	14	9	20
41	60	12	5	9	12	21	9	10	8	14	6	4	10	11	7	4	14	17	9	15	8	20	8	11	17	15	14	9	12	19	16	8	9	21	15	9	9	9	11	12	14	18	13	15	21	19	15	9	20
43	60	12	5	10	12	21	9	10	8	14	7	4	10	10	8	4	14	17	11	16	9	20	8	13	17	15	13	9	13	20	17	8	8	22	16	10	9	9	11	12	14	18	13	14	20	19	15	9	20
45	60	13	5	10	12	22	9	11	8	14	7	4	9	10	8	4	14	17	12	16	9	20	8	13	16	15	12	9	13	20	17	8	8	22	16	10	9	9	12	12	14	19	13	14	20	19	15	9	21
47	60	13	5	11	12	22	10	11	8	13	7	4	9	10	8	4	14	17	12	17	9	20	10	13	16	15	12	10	13	19	16	8	7	22	18	10	9	9	12	12	14	19	13	14	20	19	15	10	21
[truncated: 28 more columns]
